# Supplementary material for: Effect of oral tryptamines on the gut microbiome of rats—a preliminary study
Source: PeerJ. 2024 Jun 3;12:e17517. doi: 10.7717/peerj.17517 (PMC11155674; doi:10.7717/peerj.17517)
Supplement: Supplemental Information 1 — Shannon diversity index was done utilizing QIIME 2 for differentiation of bacteria at the phylum level. [file peerj-12-17517-s001.csv]

sample-id	depth-5000_iter-1	depth-5000_iter-2	depth-5000_iter-3	depth-5000_iter-4	depth-5000_iter-5	depth-5000_iter-6	depth-5000_iter-7	depth-5000_iter-8	depth-5000_iter-9	depth-5000_iter-10	BarcodeSequence	BodySite	Description	Group
P05	6.736140145	6.781028137	6.822929851	6.780115519	6.829999934	6.732326383	6.785009032	6.783470173	6.801430102	6.742124506	ACCCTGTACCCT	fecal	Psil 0.2 mg/kg	Psil
P06	6.059207372	6.074378556	6.079997859	6.043977971	6.024190112	5.967205921	6.060972151	6.039414475	6.035028078	6.059167606	GATTAGCACTCT	fecal	Vehicle Control	Control
P07	4.471367517	4.491688483	4.528780396	4.45212279	4.492757827	4.492047333	4.471187115	4.514543536	4.496347218	4.508115391	ATAACCCGCCAA	fecal	Vehicle Control	Control
P08	5.323755241	5.325464345	5.332362018	5.320288406	5.290476607	5.289449286	5.298340364	5.287428079	5.28273642	5.326002873	ATGACCATCGTG	fecal	Psil 2.0 mg/kg	Psil
P09	6.729999194	6.752414848	6.732045745	6.752730726	6.731518077	6.747361714	6.748287652	6.777447604	6.749003965	6.804143517	CGGATTGGTGAC	fecal	Nor 2.0 mg/kg	Nor
P10	7.181305528	7.146058803	7.179464243	7.215028659	7.219668815	7.204600813	7.217992822	7.203778448	7.183455091	7.198833303	CGTTTGTTAGTG	fecal	Vehicle Control	Control
P11	6.109088114	6.127268028	6.115173148	6.139123093	6.126078259	6.117560214	6.144265752	6.134428048	6.142099736	6.138037808	ATCTGCCTGGAA	fecal	Psil 2.0 mg/kg	Psil
P12	6.710016881	6.764863682	6.799397129	6.723481152	6.75130775	6.771298223	6.7682266	6.806382244	6.764820468	6.808470807	CTGGGTACCATA	fecal	Psil 2.0 mg/kg	Psil
P14	6.068298357	6.052276139	6.103145851	6.137263474	6.177990503	6.132999651	6.099296275	6.119683708	6.12270025	6.082611542	TAAGCCTCCAAG	fecal	Vehicle Control	Control
P15	6.240255759	6.324095008	6.270257112	6.257422678	6.221350349	6.238751603	6.280161406	6.189842284	6.252655264	6.304207015	GTGGAACCACGT	fecal	Nor 0.2 mg/kg	Nor
P16	6.323369512	6.29722658	6.327654745	6.344751381	6.325895601	6.331027691	6.316178196	6.308061041	6.375310693	6.331562736	CAGCAAAGCGTC	fecal	Nor 2.0 mg/kg	Nor
P17	6.626185656	6.5989762	6.570076682	6.585745135	6.609039233	6.59015284	6.615646471	6.585807485	6.611182011	6.582346923	TACAAACCCTGT	fecal	Psil 2.0 mg/kg	Psil
P18	6.574800042	6.551615129	6.561469552	6.55139982	6.577697935	6.575753543	6.557630306	6.559062003	6.556907536	6.577525236	GATCTCATAGGC	fecal	Vehicle Control	Control
P19	5.980279687	5.980709774	6.036522061	5.968435008	6.006515986	5.980268971	5.99953773	6.001832898	5.990982465	6.000964723	GCCATAGGTTTG	fecal	Psil 0.2 mg/kg	Psil
P20	6.840440334	6.848547126	6.785579612	6.836860582	6.798864311	6.812470168	6.862909357	6.842355385	6.875848228	6.864329595	GCCTTAAGCGAT	fecal	Vehicle Control	Control
P22	6.165982029	6.143942781	6.14416049	6.173180616	6.113957857	6.13729687	6.131202592	6.157325988	6.116765701	6.15183488	TCCTCCTATTGC	fecal	Vehicle Control	Control
P23	5.670166345	5.675113398	5.673588169	5.641444991	5.664101685	5.655791741	5.650357345	5.665493751	5.637227763	5.651640819	AGTGACGTTCGG	fecal	Nor 2.0 mg/kg	Nor
P24	5.43097691	5.442216979	5.437423255	5.435846409	5.484591522	5.420759235	5.407361226	5.425959286	5.457086833	5.453356919	TGGTGTTGGTGT	fecal	Nor 0.2 mg/kg	Nor
P25	5.556721919	5.596254426	5.495500668	5.569235557	5.556128374	5.539430751	5.591713831	5.580436315	5.539205979	5.550497765	CCTATGTGATGG	fecal	Nor 0.2 mg/kg	Nor
P26	6.196057619	6.185214655	6.1953626	6.162397922	6.174807041	6.161671032	6.199400938	6.177142825	6.169744414	6.172887522	TTCTCCGTGTCG	fecal	Nor 0.2 mg/kg	Nor
P27	6.278084921	6.274429097	6.273309703	6.290234584	6.287038181	6.271106236	6.298435349	6.308038956	6.313689531	6.309148439	TGTCATAGGTTC	fecal	Psil 0.2 mg/kg	Psil
P28	6.193635504	6.169235659	6.198164009	6.21783969	6.160128133	6.189089505	6.170574939	6.165874545	6.191815433	6.226604945	TATTACCGGCAT	fecal	Psil 0.2 mg/kg	Psil
P29	6.390426898	6.41017204	6.4059158	6.393664478	6.398543279	6.401772554	6.381417037	6.410454557	6.413238059	6.388028815	GTAGAGCTGTTC	fecal	Nor 0.2 mg/kg	Nor
P31	6.823961211	6.841830006	6.855928877	6.826929961	6.812070549	6.838922451	6.81896025	6.823224738	6.808753616	6.817958907	CAGTAACGGCCA	fecal	Psil 0.2 mg/kg	Psil
P33	5.642515272	5.677542515	5.70167805	5.656175833	5.712964794	5.706949134	5.701408236	5.699914218	5.675314492	5.704017296	TTGCCACTAGAT	fecal	Psil 2.0 mg/kg	Psil
P40	4.343132191	4.256921542	4.324565651	4.365196366	4.288084507	4.242217632	4.273242705	4.287453298	4.300342467	4.354032906	TTCACGGGTTGA	fecal	Nor 0.2 mg/kg	Nor
P43	6.239526631	6.268651376	6.251704965	6.182776506	6.250827027	6.19256881	6.178021887	6.182540301	6.257439976	6.221127221	ATGCACTGGCGA	fecal	Nor 2.0 mg/kg	Nor
P44	6.615282669	6.615292973	6.597338431	6.642191576	6.602365028	6.610729368	6.576767682	6.608259484	6.61156403	6.543364173	AGAGTCCTGAGC	fecal	Vehicle Control	Control
P45	5.822012682	5.83673727	5.846378	5.837695881	5.789848169	5.819968664	5.846190012	5.7970819	5.883968953	5.809992036	GCACCCAAAGTG	fecal	Vehicle Control	Control
P47	6.143743645	6.131529052	6.114269221	6.128654784	6.107932004	6.057439169	6.103195575	6.123015853	6.05528593	6.134752947	ACGCATTGCATT	fecal	Nor 0.2 mg/kg	Nor
P51	5.526304802	5.560624908	5.467297492	5.51419119	5.57350475	5.532733109	5.515536814	5.53740672	5.521141068	5.550262823	TGGCTCTACAGA	fecal	Vehicle Control	Control
P52	5.445320038	5.389131951	5.44807444	5.408566786	5.442918706	5.438130326	5.445853973	5.454844744	5.456220317	5.408243526	ACCTAGAGTCGG	fecal	Vehicle Control	Control
P53	6.638996201	6.615150276	6.638741778	6.647381407	6.611143569	6.633818255	6.590911001	6.631261858	6.603026164	6.629869326	TGCTCGTAGGAT	fecal	Nor 0.2 mg/kg	Nor
P54	5.613973536	5.628539098	5.614727755	5.584403308	5.687778808	5.630065521	5.592389127	5.645731301	5.652146732	5.644210406	AGATTCGTTGTC	fecal	Vehicle Control	Control
P56	5.343557618	5.38767847	5.336643702	5.377964796	5.326033182	5.413999633	5.384367637	5.33094776	5.313843849	5.348061039	CCTTTCTTCTCA	fecal	Psil 2.0 mg/kg	Psil
P57	5.821663405	5.856266309	5.814700535	5.833000707	5.880418257	5.792080121	5.770399219	5.864574738	5.806663025	5.881846708	TCACAGATCCGA	fecal	Vehicle Control	Control
P58	6.949222636	6.940855044	6.960864033	6.9774321	6.9647073	6.939388488	6.96571012	6.960013402	6.945256973	6.952212945	TAGAGTACCGGC	fecal	Vehicle Control	Control
P61	6.174018944	6.215684419	6.217787814	6.206155639	6.207937896	6.200909957	6.195341519	6.160207947	6.172913878	6.177692468	GCCTCCCTTATG	fecal	Psil 0.2 mg/kg	Psil
P65	6.201802084	6.167937387	6.221437354	6.152623953	6.21814566	6.190178445	6.218505025	6.203004965	6.209386699	6.244286012	GATAGTGCCACT	fecal	Vehicle Control	Control
