# Supplementary material for: Effect of oral tryptamines on the gut microbiome of rats—a preliminary study
Source: PeerJ. 2024 Jun 3;12:e17517. doi: 10.7717/peerj.17517 (PMC11155674; doi:10.7717/peerj.17517)
Supplement: Supplemental Information 2 — Relative abundance refers to the percentage of one microbial phylum in relation to the total number of phyla in the community. [file peerj-12-17517-s002.csv]

sample-id	k__Bacteria;__	k__Bacteria;p__	k__Bacteria;p__Actinobacteria	k__Bacteria;p__Bacteroidetes	k__Bacteria;p__Cyanobacteria	k__Bacteria;p__Deferribacteres	k__Bacteria;p__Elusimicrobia	k__Bacteria;p__Firmicutes	k__Bacteria;p__Fusobacteria	k__Bacteria;p__Lentisphaerae	k__Bacteria;p__Proteobacteria	k__Bacteria;p__TM7	k__Bacteria;p__Tenericutes	k__Bacteria;p__Verrucomicrobia	BarcodeSequence	LinkerPrimerSequence	BodySite	Description	Group
P05	6	0	57	7280	62	0	0	22548	0	0	344	0	498	467	ACCCTGTACCCT		fecal	Psil 0.2 mg/kg	Psil
P06	2	0	16	9501	8	0	0	40824	0	0	649	0	314	162	GATTAGCACTCT		fecal	Vehicle Control	Control
P07	0	0	124	9365	0	0	0	17945	0	0	1654	0	0	116	ATAACCCGCCAA		fecal	Vehicle Control	Control
P08	0	0	391	4816	10	0	0	35162	0	0	757	0	493	121	ATGACCATCGTG		fecal	Psil 2.0 mg/kg	Psil
P09	2	0	130	4259	15	0	0	27152	0	0	1071	0	986	107	CGGATTGGTGAC		fecal	Nor 2.0 mg/kg	Nor
P10	11	3	125	5409	51	3	0	35318	0	0	513	4	682	187	CGTTTGTTAGTG		fecal	Vehicle Control	Control
P11	0	0	23	826	11	0	0	5352	0	0	65	0	54	18	ATCTGCCTGGAA		fecal	Psil 2.0 mg/kg	Psil
P12	2	0	27	4800	59	4	0	17837	0	0	644	0	586	304	CTGGGTACCATA		fecal	Psil 2.0 mg/kg	Psil
P14	0	0	22	6360	0	3	0	13679	0	0	553	0	270	203	TAAGCCTCCAAG		fecal	Vehicle Control	Control
P15	0	0	29	3072	22	8	0	17726	0	0	99	0	537	14	GTGGAACCACGT		fecal	Nor 0.2 mg/kg	Nor
P16	3	0	376	1692	10	0	0	16022	0	0	630	0	185	13	CAGCAAAGCGTC		fecal	Nor 2.0 mg/kg	Nor
P17	0	0	50	455	0	0	0	11442	0	0	138	0	153	43	TACAAACCCTGT		fecal	Psil 2.0 mg/kg	Psil
P18	0	0	7	3516	52	53	0	13261	0	0	171	0	327	4	GATCTCATAGGC		fecal	Vehicle Control	Control
P19	0	0	488	4338	22	0	0	29037	0	0	541	0	392	347	GCCATAGGTTTG		fecal	Psil 0.2 mg/kg	Psil
P20	3	0	22	2820	15	5	0	14445	0	0	309	0	263	16	GCCTTAAGCGAT		fecal	Vehicle Control	Control
P22	0	0	11	5355	71	0	0	16552	0	0	50	2	107	10	TCCTCCTATTGC		fecal	Vehicle Control	Control
P23	14	0	63	8207	17	0	0	23687	0	0	673	0	0	18	AGTGACGTTCGG		fecal	Nor 2.0 mg/kg	Nor
P24	2	0	59	3382	14	0	0	18617	0	0	927	0	127	102	TGGTGTTGGTGT		fecal	Nor 0.2 mg/kg	Nor
P25	0	0	25	3244	8	0	0	9211	0	0	113	0	377	34	CCTATGTGATGG		fecal	Nor 0.2 mg/kg	Nor
P26	0	0	25	2580	0	0	0	6670	0	0	184	0	392	4	TTCTCCGTGTCG		fecal	Nor 0.2 mg/kg	Nor
P27	2	3	51	5092	333	0	0	13860	0	0	364	0	328	70	TGTCATAGGTTC		fecal	Psil 0.2 mg/kg	Psil
P28	2	0	61	2533	0	0	0	16190	0	0	47	0	29	164	TATTACCGGCAT		fecal	Psil 0.2 mg/kg	Psil
P29	0	0	38	3388	5	0	0	12829	0	0	308	0	157	26	GTAGAGCTGTTC		fecal	Nor 0.2 mg/kg	Nor
P31	2	0	164	3402	56	0	0	25042	0	0	786	0	260	89	CAGTAACGGCCA		fecal	Psil 0.2 mg/kg	Psil
P33	0	0	1539	5329	12	0	0	32591	0	0	1339	0	105	547	TTGCCACTAGAT		fecal	Psil 2.0 mg/kg	Psil
P40	0	0	85	9187	0	0	0	18939	0	0	314	0	0	41	TTCACGGGTTGA		fecal	Nor 0.2 mg/kg	Nor
P43	0	0	50	5443	0	0	0	16071	0	0	246	0	163	63	ATGCACTGGCGA		fecal	Nor 2.0 mg/kg	Nor
P44	4	0	5	2402	0	0	0	12478	0	0	252	0	62	28	AGAGTCCTGAGC		fecal	Vehicle Control	Control
P45	0	0	58	10712	180	0	0	18632	0	0	233	0	750	202	GCACCCAAAGTG		fecal	Vehicle Control	Control
P47	0	0	243	2879	47	0	0	22093	0	0	771	0	498	20	ACGCATTGCATT		fecal	Nor 0.2 mg/kg	Nor
P51	0	0	18	4254	51	0	0	7877	0	0	263	0	61	24	TGGCTCTACAGA		fecal	Vehicle Control	Control
P52	0	0	166	3032	0	0	0	33077	4	0	299	0	51	100	ACCTAGAGTCGG		fecal	Vehicle Control	Control
P53	10	0	26	2298	33	0	0	10043	0	0	121	0	390	22	TGCTCGTAGGAT		fecal	Nor 0.2 mg/kg	Nor
P54	0	0	37	5108	96	0	0	9423	2	0	286	5	126	43	AGATTCGTTGTC		fecal	Vehicle Control	Control
P56	0	0	149	3582	36	0	0	12133	0	0	680	0	51	74	CCTTTCTTCTCA		fecal	Psil 2.0 mg/kg	Psil
P57	0	0	40	6429	45	0	0	14765	0	0	919	0	115	33	TCACAGATCCGA		fecal	Vehicle Control	Control
P58	0	0	0	2504	10	0	0	13062	0	0	169	0	197	11	TAGAGTACCGGC		fecal	Vehicle Control	Control
P61	0	0	19	3785	18	0	0	11871	0	0	223	0	65	35	GCCTCCCTTATG		fecal	Psil 0.2 mg/kg	Psil
P65	2	0	47	6956	61	0	0	15252	0	0	376	0	502	201	GATAGTGCCACT		fecal	Vehicle Control	Control
